# Supplementary material for: Nanomechanics of Multi-Walled Carbon Nanotubes Growth Coupled with Morphological Dynamics of Catalyst Particles
Source: Nanomaterials (Basel). 2025 Sep 19;15(18):1441. doi: 10.3390/nano15181441 (PMC12472867; doi:10.3390/nano15181441)
Supplement: Supplementary file 1 [file nanomaterials-15-01441-s001.zip]

Archive with 1 entries (1 files):
- nanomaterials-3825705-supplementary.pdf
